# Supplementary material for: Crop insurance as a climate risk management tool: Evidence from three districts of Punjab, Pakistan
Source: PLoS One. 2026 Mar 18;21(3):e0344460. doi: 10.1371/journal.pone.0344460 (PMC12998883; doi:10.1371/journal.pone.0344460)
Supplement: S1 File — (XLSX) [file pone.0344460.s001.xlsx]

## Sheet: Data Set
District	Knowledge about crop insurance scheme (1 yes, o no)	Respondent has insurance now (1 yes, 0 no)	Bahawalpur (1 yes, 0 no)	Gujrat (1 yes, 0 no)	Faisalabad (1 yes, 0 no)	Education (1, educated, 0 illiterate)	Level of Education (1, primary and above, 0, below primary or illiterate)	Household size	Land ownership (1 own land, 0 other)	Household land holding size	Maximum premium per season per acre household willing to pay (PKR) for the insurance	Source of borrowing (1 private sector, 0 bank)	Purpose of borrowing (1 to buy agriculture inputs, 0 to buy other things)	Borrow money for the purchase of any agricultural related assets? (1 yes, 0 no)	Mode of re-payment (in cash, 0 in kind)	Need any kind of guarantee to avail of loan from informal providers? (1 yes, 0 no)	Used any banking services (1 yes, 0 no)	Opinion about banking experience? (1 good, 0 bad)	Applied for a bank loan in the last three years? (1 yes, 0 no)	Why you don’t apply for a bank for loan? (1 no need, 0 other reason)	Satisfied with the bank loan process? (1 yes, 0 no)	Borrow money/inputs for crop cultivation? (1 yes, 0 no)
BAHAWALPUR	0	0	1	0	0	1	1	6	1	12.5	100	0	0	0	0	0	1	1	0	0	0	0
BAHAWALPUR	1	1	1	0	0	1	1	3	0	7	0	1	1	0	0	0	1	1	0	0	0	1
BAHAWALPUR	1	0	1	0	0	1	1	18	1	7	1000	1	1	0	1	0	1	1	0	0	0	1
BAHAWALPUR	0	0	1	0	0	1	1	5	1	4	0	1	1	0	1	0	1	1	0	0	0	1
BAHAWALPUR	1	0	1	0	0	1	1	7	1	2	0	0	0	0	0	0	1	1	0	0	0	0
BAHAWALPUR	0	0	1	0	0	1	1	7	1	7	1000	1	1	0	1	1	1	1	0	0	0	1
BAHAWALPUR	0	0	1	0	0	1	1	7	1	21	5000	1	1	0	1	1	1	0	0	0	0	1
BAHAWALPUR	1	0	1	0	0	1	1	10	1	50	1000	1	1	0	1	0	1	1	0	0	0	1
BAHAWALPUR	0	0	1	0	0	0	0	9	1	8	500	1	1	0	0	0	1	1	0	0	0	1
BAHAWALPUR	1	1	1	0	0	1	1	9	0	5	500	1	1	0	1	0	1	1	0	0	0	1
BAHAWALPUR	1	1	1	0	0	1	1	9	1	6.25	200	1	1	0	0	0	1	1	0	0	0	1
BAHAWALPUR	0	0	1	0	0	0	0	7	1	112.5	500	0	0	0	0	0	1	1	0	0	0	0
FAISALABAD	0	0	0	0	1	1	1	7	1	4	500	1	1	0	1	0	0	0	0	0	0	1
FAISALABAD	0	0	0	0	1	1	1	10	1	7.5	500	1	1	0	0	0	0	0	0	0	0	1
FAISALABAD	0	0	0	0	1	1	1	6	1	2	0	1	1	0	0	0	0	0	0	0	0	1
FAISALABAD	1	0	0	0	1	1	1	14	1	42	0	1	1	0	0	0	0	0	0	0	0	1
FAISALABAD	0	0	0	0	1	1	1	6	1	2	0	1	1	0	0	0	0	0	0	0	0	1
FAISALABAD	0	0	0	0	1	1	1	13	1	44	0	1	1	1	0	0	0	0	0	0	0	1
FAISALABAD	1	1	0	0	1	1	1	15	1	5	2000	1	1	0	0	0	0	0	0	0	0	1
FAISALABAD	0	0	0	0	1	0	0	4	1	4.5	200	1	1	0	1	0	0	0	0	0	0	1
FAISALABAD	0	0	0	0	1	0	0	7	1	3	500	1	1	0	1	0	0	0	0	0	0	1
FAISALABAD	0	0	0	0	1	1	1	6	1	6.5	1000	1	1	0	1	0	0	0	0	0	0	1
FAISALABAD	0	0	0	0	1	1	1	4	0	9	1000	1	1	0	1	0	0	0	0	0	0	1
FAISALABAD	0	0	0	0	1	0	0	6	0	10	1000	1	1	0	1	0	0	0	0	0	0	1
FAISALABAD	0	0	0	0	1	1	1	5	1	9.5	0	1	1	0	1	0	0	0	0	0	0	1
FAISALABAD	0	0	0	0	1	1	1	16	0	6.5	0	1	1	0	1	0	0	0	0	0	0	1
FAISALABAD	0	0	0	0	1	0	0	5	1	7	0	1	1	0	1	0	0	0	0	0	0	1
FAISALABAD	0	0	0	0	1	1	1	3	1	10	0	1	1	0	1	0	0	0	0	0	0	1
FAISALABAD	0	0	0	0	1	1	1	17	1	12.75	0	1	1	1	1	0	0	0	0	0	0	1
FAISALABAD	0	0	0	0	1	1	1	10	1	8	0	1	1	0	1	0	0	0	0	0	0	1
FAISALABAD	0	0	0	0	1	1	1	5	1	8.5	500	1	1	0	0	1	0	0	0	0	0	1
FAISALABAD	0	0	0	0	1	1	1	14	1	11	0	1	1	0	1	1	0	0	0	0	0	1
FAISALABAD	0	0	0	0	1	1	1	5	1	5	500	1	1	0	1	1	0	0	0	0	0	1
FAISALABAD	0	0	0	0	1	1	1	7	1	3.5	0	1	1	0	1	1	0	0	0	0	0	1
FAISALABAD	0	0	0	0	1	1	1	6	1	2	0	0	0	0	0	0	0	0	0	0	0	0
FAISALABAD	0	0	0	0	1	0	0	8	1	3	200	0	0	0	0	0	0	0	0	0	0	0
FAISALABAD	0	0	0	0	1	1	1	6	1	6	200	0	0	0	0	0	0	0	0	0	0	0
FAISALABAD	0	0	0	0	1	0	0	10	1	3	500	0	0	0	0	0	0	0	0	0	0	0
FAISALABAD	0	0	0	0	1	1	1	14	1	8	500	0	0	0	0	0	0	0	0	0	0	0
FAISALABAD	0	0	0	0	1	1	1	4	1	85	1000	0	0	0	0	0	0	0	0	0	0	0
FAISALABAD	0	0	0	0	1	1	1	6	1	3	1000	0	0	0	0	0	0	0	0	0	0	0
FAISALABAD	1	0	0	0	1	0	0	11	0	2.25	5000	0	0	0	0	0	0	0	0	0	0	0
FAISALABAD	0	0	0	0	1	0	0	11	1	7	0	0	0	0	0	0	0	0	0	0	0	0
FAISALABAD	0	0	0	0	1	0	0	4	1	6	0	0	0	0	0	0	0	0	0	0	0	0
FAISALABAD	0	0	0	0	1	1	1	5	1	9.15	0	0	0	0	0	0	0	0	0	0	0	0
FAISALABAD	0	0	0	0	1	0	0	6	1	7.5	100	0	0	0	0	0	1	1	0	0	0	0
FAISALABAD	0	0	0	0	1	0	0	14	1	6	500	1	1	0	0	0	1	0	0	0	0	1
FAISALABAD	0	0	0	0	1	1	1	9	0	8	100	1	1	0	1	0	1	0	0	0	0	1
FAISALABAD	0	0	0	0	1	1	1	12	1	8	0	1	1	0	1	0	1	1	0	0	0	1
FAISALABAD	0	0	0	0	1	1	1	8	0	15	200	1	1	1	1	0	1	1	0	0	0	1
FAISALABAD	0	0	0	0	1	1	1	8	1	29.5	0	1	1	0	1	0	1	1	0	0	0	1
FAISALABAD	0	0	0	0	1	1	1	6	1	35	500	0	0	0	0	0	1	0	0	0	0	0
FAISALABAD	0	0	0	0	1	1	1	6	1	13	200	0	0	0	0	0	1	1	0	0	0	0
FAISALABAD	0	0	0	0	1	0	0	18	0	12	0	1	1	0	0	0	1	1	0	0	0	1
FAISALABAD	0	0	0	0	1	1	1	4	1	10.5	0	1	1	0	1	0	1	1	0	0	0	1
FAISALABAD	0	0	0	0	1	1	1	6	1	4	500	0	0	0	0	0	1	1	0	0	0	0
FAISALABAD	0	0	0	0	1	1	1	4	1	12	1000	0	0	0	0	0	1	1	0	0	0	0
FAISALABAD	1	1	0	0	1	1	1	10	1	9	200	1	1	0	0	0	1	1	0	0	0	1
FAISALABAD	0	0	0	0	1	0	0	5	1	9.5	100	1	1	0	1	0	1	1	0	0	0	1
FAISALABAD	0	0	0	0	1	1	1	9	1	5.5	1000	1	1	0	1	1	1	1	0	0	0	1
FAISALABAD	0	0	0	0	1	1	1	10	1	12	5000	1	1	0	1	0	1	1	0	0	0	1
FAISALABAD	1	1	0	0	1	1	1	6	1	2	10000	1	1	0	1	1	1	1	0	0	0	1
FAISALABAD	0	0	0	0	1	0	0	8	1	4	100	1	1	0	0	0	1	1	0	0	0	1
FAISALABAD	0	0	0	0	1	1	1	5	1	4.75	500	0	0	0	0	0	1	0	0	0	0	0
FAISALABAD	0	0	0	0	1	0	0	13	0	9	200	1	1	0	0	1	1	1	0	0	0	1
FAISALABAD	0	0	0	0	1	1	1	7	1	5	0	1	1	0	0	0	1	1	0	0	0	1
FAISALABAD	0	0	0	0	1	1	1	16	1	7.5	0	1	1	0	0	1	1	1	0	0	0	1
FAISALABAD	0	0	0	0	1	1	0	6	1	10	100	1	1	0	1	0	1	1	0	0	0	1
FAISALABAD	0	0	0	0	1	1	1	10	0	12	0	0	0	0	0	0	1	1	0	0	0	0
FAISALABAD	0	0	0	0	1	1	1	6	1	10	0	1	1	0	1	0	1	1	0	0	0	1
FAISALABAD	0	0	0	0	1	1	1	8	1	10	0	1	1	0	0	0	1	1	0	0	0	1
FAISALABAD	0	0	0	0	1	1	1	2	1	28	200	0	0	0	0	0	1	0	0	0	0	0
GUJRAT	0	0	0	1	0	1	0	13	0	5	500	1	1	0	0	1	1	1	0	0	0	1
GUJRAT	1	1	0	1	0	1	0	28	1	1.5	1000	0	0	0	0	0	1	1	0	0	0	0
GUJRAT	0	0	0	1	0	0	0	14	1	7.5	500	1	1	0	0	0	1	1	0	0	0	1
GUJRAT	0	0	0	1	0	1	1	9	1	2	0	1	1	0	0	0	1	1	0	0	0	1
GUJRAT	0	0	0	1	0	1	1	9	1	64	200	1	1	0	0	0	1	1	0	0	0	1
GUJRAT	0	0	0	1	0	1	1	16	1	12.5	100	1	1	1	1	0	1	1	0	0	0	1
GUJRAT	0	0	0	1	0	1	1	11	1	9	0	1	1	0	1	0	1	1	0	0	0	1
GUJRAT	0	0	0	1	0	1	1	4	1	17	500	1	1	0	1	0	1	1	0	0	0	1
GUJRAT	1	0	0	1	0	1	1	8	1	11	1500	0	1	0	0	0	1	1	0	0	0	1
GUJRAT	0	0	0	1	0	1	1	5	1	8	500	1	1	0	1	0	1	1	0	0	0	1
GUJRAT	1	0	0	1	0	1	1	14	1	45	5000	1	1	0	0	0	1	1	0	0	0	1
GUJRAT	0	0	0	1	0	1	1	18	1	9	20000	0	0	0	0	0	1	1	0	0	0	0
GUJRAT	0	0	0	1	0	1	1	5	1	21.5	0	1	1	0	1	0	1	0	0	0	0	1
GUJRAT	0	0	0	1	0	0	0	9	0	34	0	1	1	1	1	1	1	1	0	0	0	1
GUJRAT	0	0	0	1	0	1	1	23	1	38	1000	1	1	0	0	0	1	1	0	0	0	1
GUJRAT	1	1	0	1	0	1	1	6	1	92	500	1	1	0	0	0	1	1	0	0	0	1
GUJRAT	0	0	0	1	0	0	0	9	1	6	1000	1	1	0	0	0	1	1	0	0	0	1
GUJRAT	1	1	0	1	0	1	1	8	1	5	5000	1	1	0	0	0	1	1	0	0	0	1
GUJRAT	0	0	0	1	0	1	1	8	1	7	1000	1	1	0	0	1	1	1	0	0	0	1
GUJRAT	0	0	0	1	0	1	1	15	1	11	500	1	1	0	0	0	1	1	0	0	0	1
GUJRAT	1	0	0	1	0	1	1	7	1	50	500	1	1	1	1	1	1	1	0	0	0	1
GUJRAT	0	0	0	1	0	1	1	10	1	50	500	1	1	0	1	0	1	1	0	0	0	1
GUJRAT	0	0	0	1	0	1	1	5	1	17	500	1	1	0	0	0	1	1	0	0	0	1
GUJRAT	1	0	0	1	0	0	0	10	1	16.5	10000	1	1	0	0	0	1	1	0	0	0	1
GUJRAT	0	0	0	1	0	1	1	10	1	9.5	1000	1	1	0	0	0	1	1	0	0	0	1
GUJRAT	1	0	0	1	0	1	1	6	1	8	0	1	1	0	0	0	1	1	0	0	0	1
GUJRAT	0	0	0	1	0	1	1	14	1	9	1000	1	1	1	0	0	1	1	0	0	0	1
GUJRAT	0	0	0	1	0	1	0	8	0	8	100	1	1	0	0	0	1	1	0	0	0	1
GUJRAT	0	0	0	1	0	1	1	2	1	3	200	1	1	0	0	0	1	1	0	0	0	1
GUJRAT	0	0	0	1	0	1	1	3	1	15	0	0	0	0	0	0	1	0	0	0	0	0
GUJRAT	0	0	0	1	0	1	1	10	1	3.5	0	1	1	0	1	0	1	1	0	0	0	1
BAHAWALPUR	0	0	1	0	0	1	1	7	1	15	1000	1	1	0	0	0	1	1	0	1	0	1
BAHAWALPUR	0	0	1	0	0	0	0	11	1	10	0	0	0	0	0	0	1	1	0	1	0	0
BAHAWALPUR	0	0	1	0	0	1	1	9	1	9	0	1	1	0	1	0	1	1	0	1	0	1
BAHAWALPUR	0	0	1	0	0	0	0	2	1	2	0	1	1	0	0	0	1	1	0	1	0	1
BAHAWALPUR	0	0	1	0	0	1	1	8	0	6	0	1	1	0	1	0	1	1	0	1	0	1
BAHAWALPUR	1	0	1	0	0	1	1	15	1	3	1000	0	0	0	0	0	1	1	0	1	0	0
BAHAWALPUR	1	1	1	0	0	1	1	8	1	7	1000	0	0	0	0	0	1	1	0	1	0	0
BAHAWALPUR	1	0	1	0	0	1	1	16	1	22.5	2500	0	0	0	0	0	1	1	0	1	0	0
BAHAWALPUR	0	0	1	0	0	1	1	5	1	12.5	0	1	0	0	0	0	1	1	0	1	0	1
BAHAWALPUR	0	0	1	0	0	1	1	5	1	38	200	0	0	0	0	0	1	1	0	1	0	0
BAHAWALPUR	1	0	1	0	0	1	1	5	1	60	200	0	0	0	0	0	1	1	0	1	0	0
BAHAWALPUR	0	0	1	0	0	1	1	8	1	15	0	1	1	0	1	0	1	1	0	1	0	1
BAHAWALPUR	1	0	1	0	0	1	1	11	1	12.5	500	0	0	0	0	0	1	0	0	1	0	0
BAHAWALPUR	0	0	1	0	0	1	1	15	1	12.5	10000	0	0	0	0	0	1	1	0	1	0	0
FAISALABAD	0	0	0	0	1	1	1	9	1	3.5	500	0	0	0	0	0	1	1	0	1	0	0
FAISALABAD	1	1	0	0	1	1	1	8	1	4	100	0	0	0	0	0	1	1	0	1	0	0
FAISALABAD	0	0	0	0	1	1	1	8	1	6	200	0	0	0	0	0	1	1	0	1	0	0
FAISALABAD	0	0	0	0	1	1	1	10	0	13	1000	1	1	0	0	0	1	1	0	1	0	1
FAISALABAD	0	0	0	0	1	1	1	5	1	9.5	1000	0	0	0	0	0	1	1	0	1	0	0
FAISALABAD	0	0	0	0	1	1	1	7	1	8	0	1	1	1	1	1	1	1	0	1	0	1
FAISALABAD	1	1	0	0	1	1	1	6	1	5	200	0	0	0	0	0	1	1	0	1	0	0
FAISALABAD	0	0	0	0	1	1	1	6	1	28	1000	0	0	0	0	0	1	1	0	1	0	0
FAISALABAD	0	0	0	0	1	1	1	10	1	16	10000	0	0	0	0	0	1	1	0	1	0	0
FAISALABAD	1	0	0	0	1	1	1	5	1	3.5	0	0	0	0	0	0	1	1	0	1	0	0
FAISALABAD	1	1	0	0	1	1	1	5	1	3	0	1	1	0	1	0	1	1	0	1	0	1
FAISALABAD	0	0	0	0	1	1	1	20	1	16	1000	1	1	0	1	0	1	1	0	1	0	1
FAISALABAD	0	0	0	0	1	1	1	7	1	2.5	200	0	0	0	0	0	1	1	0	1	0	0
FAISALABAD	1	0	0	0	1	1	1	8	1	2	5000	0	0	0	0	0	1	1	0	1	0	0
FAISALABAD	0	0	0	0	1	1	1	5	1	2.5	200	0	0	0	0	0	1	1	0	1	0	0
FAISALABAD	0	0	0	0	1	1	1	8	1	4	1000	1	1	0	1	0	1	1	0	1	0	1
FAISALABAD	0	0	0	0	1	1	1	9	1	10	0	0	0	0	0	0	1	1	0	1	0	0
FAISALABAD	0	0	0	0	1	1	1	3	1	8	200	1	1	0	0	0	1	1	0	1	0	1
FAISALABAD	0	0	0	0	1	1	1	7	1	2	200	0	0	0	0	0	1	1	0	1	0	0
FAISALABAD	0	0	0	0	1	1	1	11	1	2.5	500	0	0	0	0	0	1	1	0	1	0	0
FAISALABAD	0	0	0	0	1	1	1	6	1	2	1000	0	0	0	0	0	1	1	0	1	0	0
FAISALABAD	0	0	0	0	1	1	1	5	1	7.5	4000	0	0	0	0	0	1	1	0	1	0	0
FAISALABAD	0	0	0	0	1	0	0	3	1	14	500	0	0	0	0	0	1	0	0	1	0	0
FAISALABAD	0	0	0	0	1	1	1	6	0	6	1000	1	1	0	0	0	1	0	0	1	0	1
FAISALABAD	0	0	0	0	1	0	0	7	1	9	100	1	0	0	1	0	1	0	0	1	0	1
FAISALABAD	0	0	0	0	1	0	0	10	1	4	100	0	0	0	0	0	1	0	0	1	0	0
FAISALABAD	0	0	0	0	1	1	1	6	1	5	5000	0	0	0	0	0	1	1	0	1	0	0
GUJRAT	0	0	0	1	0	0	0	17	0	12	0	0	0	0	0	0	1	1	0	1	0	0
GUJRAT	0	0	0	1	0	1	1	25	1	75	0	0	0	0	0	0	1	1	0	1	0	0
GUJRAT	1	1	0	1	0	1	1	9	1	8	10000	1	1	0	1	0	1	1	0	1	0	1
GUJRAT	0	0	0	1	0	1	1	8	1	20	1000	0	0	0	0	0	1	1	0	1	0	0
GUJRAT	0	0	0	1	0	1	1	15	1	5	0	0	0	0	0	0	1	1	0	1	0	0
GUJRAT	1	1	0	1	0	1	1	6	1	18	3000	1	1	1	0	0	1	1	0	1	0	1
GUJRAT	0	0	0	1	0	1	1	12	1	140	0	0	0	0	0	0	1	1	0	1	0	0
GUJRAT	1	1	0	1	0	1	1	12	1	53	0	0	0	0	0	0	1	1	0	1	0	0
GUJRAT	0	0	0	1	0	0	0	7	1	5	5000	1	1	0	0	0	1	1	0	1	0	1
GUJRAT	0	0	0	1	0	1	1	11	1	15	500	0	0	0	0	0	1	1	0	1	0	0
GUJRAT	1	1	0	1	0	1	1	7	1	3	500	0	0	0	0	0	1	1	0	1	0	0
GUJRAT	1	1	0	1	0	1	1	3	1	32	1000	0	0	0	0	0	1	1	0	1	0	0
GUJRAT	0	0	0	1	0	0	0	8	1	12	0	1	1	1	1	1	1	1	0	1	0	1
GUJRAT	0	0	0	1	0	1	1	7	1	2	0	0	0	0	0	0	1	1	0	1	0	0
GUJRAT	1	1	0	1	0	1	1	4	1	8	10000	0	0	0	0	0	1	1	0	1	0	0
GUJRAT	0	0	0	1	0	0	0	9	0	35	1000	1	1	1	0	0	1	1	0	1	0	1
GUJRAT	0	0	0	1	0	1	1	5	1	10	10000	1	1	0	0	0	1	1	0	1	0	1
BAHAWALPUR	1	1	1	0	0	1	1	15	1	63	4000	1	1	1	1	0	1	1	1	0	0	1
BAHAWALPUR	0	0	1	0	0	0	0	5	1	4.5	0	0	1	0	0	0	1	1	1	0	0	1
BAHAWALPUR	0	0	1	0	0	1	1	15	1	12.5	200	1	1	1	1	0	1	0	1	0	0	1
BAHAWALPUR	1	0	1	0	0	1	1	10	1	9	100	1	1	1	0	1	1	0	1	0	0	1
BAHAWALPUR	1	0	1	0	0	0	0	12	1	4	200	1	1	1	1	0	1	0	1	0	0	1
BAHAWALPUR	1	1	1	0	0	0	0	6	1	8	0	1	1	0	1	1	1	0	1	0	0	1
BAHAWALPUR	0	0	1	0	0	0	0	12	1	56	200	0	1	0	0	0	1	0	1	0	0	1
BAHAWALPUR	0	0	1	0	0	0	0	8	0	5	100	0	0	0	0	0	1	0	1	0	0	0
BAHAWALPUR	0	0	1	0	0	1	1	8	0	8	5000	0	0	0	0	0	1	0	1	0	0	0
BAHAWALPUR	0	0	1	0	0	0	0	8	1	10	0	1	1	1	1	1	1	1	1	0	1	1
BAHAWALPUR	1	1	1	0	0	0	0	9	1	4	0	1	1	0	1	1	1	1	1	0	1	1
BAHAWALPUR	0	0	1	0	0	0	0	5	0	19	0	1	1	0	1	1	1	1	1	0	1	1
BAHAWALPUR	1	0	1	0	0	1	1	9	1	15	5000	0	0	0	0	0	1	1	1	0	1	0
BAHAWALPUR	1	1	1	0	0	1	1	5	1	35	0	1	1	0	1	0	1	1	1	0	1	1
BAHAWALPUR	1	0	1	0	0	1	1	6	1	17.5	1000	1	1	0	1	0	1	1	1	0	1	1
BAHAWALPUR	0	0	1	0	0	1	1	14	1	20	500	0	0	0	0	0	1	1	1	0	1	0
BAHAWALPUR	0	0	1	0	0	1	1	6	1	5	0	1	1	1	1	1	1	1	1	0	1	1
BAHAWALPUR	0	0	1	0	0	1	1	5	1	30	200	1	1	1	1	0	1	1	1	0	1	1
BAHAWALPUR	0	0	1	0	0	1	1	7	1	4	200	1	1	0	1	0	1	1	1	0	1	1
BAHAWALPUR	1	1	1	0	0	1	1	12	1	8	5000	1	1	1	1	0	1	1	1	0	1	1
BAHAWALPUR	0	0	1	0	0	0	0	8	0	12.5	0	1	1	0	0	0	1	1	1	0	1	1
BAHAWALPUR	1	1	1	0	0	0	0	7	0	2	500	1	1	0	1	0	1	1	1	0	1	1
BAHAWALPUR	0	0	1	0	0	1	1	8	0	12.5	500	1	1	0	1	1	1	1	1	0	1	1
BAHAWALPUR	0	0	1	0	0	1	1	2	1	4	200	0	1	0	0	0	1	1	1	0	1	1
BAHAWALPUR	0	0	1	0	0	0	0	13	1	5	0	0	1	0	0	0	1	1	1	0	1	1
BAHAWALPUR	1	1	1	0	0	1	1	6	1	2.75	100	0	1	1	0	0	1	1	1	0	1	1
BAHAWALPUR	1	1	1	0	0	1	1	11	1	7.25	5000	0	0	0	0	0	1	1	1	0	1	0
BAHAWALPUR	0	0	1	0	0	1	1	5	1	30	5000	1	1	0	1	0	1	0	1	0	1	1
BAHAWALPUR	0	0	1	0	0	1	1	8	0	7	0	1	1	0	1	0	1	0	1	0	1	1
BAHAWALPUR	1	1	1	0	0	0	0	7	0	12	200	1	1	0	1	1	1	0	1	0	1	1
BAHAWALPUR	0	0	1	0	0	1	1	7	1	25	200	1	1	1	1	1	1	1	1	0	1	1
BAHAWALPUR	1	1	1	0	0	0	0	4	0	2	100	1	1	0	0	0	0	0	0	0	0	1
BAHAWALPUR	0	0	1	0	0	0	0	9	1	2.5	0	1	1	0	0	0	0	0	0	0	0	1
BAHAWALPUR	0	0	1	0	0	1	1	6	1	20.5	200	1	1	0	0	0	0	0	0	0	0	1
BAHAWALPUR	0	0	1	0	0	1	1	6	1	3	200	1	1	0	0	0	0	0	0	0	0	1
BAHAWALPUR	1	1	1	0	0	1	1	6	1	123	1000	1	1	0	1	0	0	0	0	0	0	1
BAHAWALPUR	0	0	1	0	0	1	0	7	1	15	0	1	1	0	1	0	0	0	0	0	0	1
BAHAWALPUR	0	0	1	0	0	0	0	2	1	7	0	1	1	0	1	0	0	0	0	0	0	1
BAHAWALPUR	0	0	1	0	0	1	1	13	1	4	0	1	1	0	1	0	0	0	0	0	0	1
BAHAWALPUR	0	0	1	0	0	1	1	10	1	49.5	0	1	1	0	1	0	0	0	0	0	0	1
BAHAWALPUR	0	0	1	0	0	1	1	3	0	6	0	1	1	0	1	0	0	0	0	0	0	1
BAHAWALPUR	0	0	1	0	0	1	1	8	0	2	0	1	1	0	1	0	0	0	0	0	0	1
BAHAWALPUR	0	0	1	0	0	0	0	7	0	5	0	1	1	0	1	0	0	0	0	0	0	1
BAHAWALPUR	1	1	1	0	0	1	1	10	0	11	0	1	1	0	1	0	0	0	0	0	0	1
BAHAWALPUR	0	0	1	0	0	1	1	10	1	8.5	200	1	1	0	1	0	0	0	0	0	0	1
BAHAWALPUR	0	0	1	0	0	0	0	9	1	8	200	1	1	0	1	0	0	0	0	0	0	1
BAHAWALPUR	0	0	1	0	0	0	0	5	1	2	200	1	1	0	1	0	0	0	0	0	0	1
BAHAWALPUR	0	0	1	0	0	0	0	5	1	8.25	200	1	1	0	1	0	0	0	0	0	0	1
BAHAWALPUR	0	0	1	0	0	0	0	7	0	13	500	1	1	0	1	0	0	0	0	0	0	1
BAHAWALPUR	1	0	1	0	0	1	1	7	1	12.5	500	1	1	0	1	0	0	0	0	0	0	1
BAHAWALPUR	0	0	1	0	0	0	0	7	1	12.5	0	1	1	0	1	0	0	0	0	0	0	1
BAHAWALPUR	0	0	1	0	0	1	1	24	1	32.5	2000	1	1	0	1	0	0	0	0	0	0	1
BAHAWALPUR	0	0	1	0	0	0	0	3	1	7	2000	1	1	0	1	0	0	0	0	0	0	1
BAHAWALPUR	0	0	1	0	0	1	1	8	1	2	100	1	1	1	1	0	0	0	0	0	0	1
BAHAWALPUR	0	0	1	0	0	0	0	12	0	6.5	0	1	1	0	1	0	0	0	0	0	0	1
BAHAWALPUR	0	0	1	0	0	0	0	5	1	12.5	0	1	1	0	1	1	0	0	0	0	0	1
BAHAWALPUR	1	0	1	0	0	0	0	5	1	12.5	0	1	1	0	1	1	0	0	0	0	0	1
BAHAWALPUR	0	0	1	0	0	0	0	5	1	10	500	1	1	0	0	1	0	0	0	0	0	1
BAHAWALPUR	0	0	1	0	0	1	1	9	1	41.5	100	1	1	0	0	1	0	0	0	0	0	1
BAHAWALPUR	1	0	1	0	0	0	0	25	1	20	200	1	1	0	0	1	0	0	0	0	0	1
BAHAWALPUR	0	0	1	0	0	0	0	6	0	8	500	1	1	0	1	1	0	0	0	0	0	1
BAHAWALPUR	0	0	1	0	0	1	1	8	0	2	4000	1	1	0	1	1	0	0	0	0	0	1
BAHAWALPUR	0	0	1	0	0	0	0	3	1	2.1	5000	1	1	0	1	1	0	0	0	0	0	1
BAHAWALPUR	0	0	1	0	0	1	1	13	0	4	500	1	1	0	1	1	0	0	0	0	0	1
BAHAWALPUR	0	0	1	0	0	0	0	9	1	10	0	1	1	0	1	1	0	0	0	0	0	1
BAHAWALPUR	0	0	1	0	0	1	0	9	1	19.5	1000	1	1	1	1	1	0	0	0	0	0	1
BAHAWALPUR	0	0	1	0	0	1	1	9	1	22.5	0	1	1	1	1	1	0	0	0	0	0	1
BAHAWALPUR	0	0	1	0	0	0	0	12	1	2.5	100	0	0	0	0	0	0	0	0	0	0	0
BAHAWALPUR	0	0	1	0	0	0	0	2	0	3	200	0	0	0	0	0	0	0	0	0	0	0
BAHAWALPUR	0	0	1	0	0	1	0	13	1	10	500	0	0	0	0	0	0	0	0	0	0	0
BAHAWALPUR	0	0	1	0	0	1	1	17	1	205	500	0	0	0	0	0	0	0	0	0	0	0
BAHAWALPUR	0	0	1	0	0	0	0	13	0	13.5	500	0	0	0	0	0	0	0	0	0	0	0
BAHAWALPUR	0	0	1	0	0	1	1	7	1	2.5	1000	0	0	0	0	0	0	0	0	0	0	0
BAHAWALPUR	0	0	1	0	0	1	1	6	1	36	1000	0	0	0	0	0	0	0	0	0	0	0
BAHAWALPUR	0	0	1	0	0	1	1	5	1	2	1000	0	0	0	0	0	0	0	0	0	0	0
BAHAWALPUR	0	0	1	0	0	1	1	6	1	14	2000	0	0	0	0	0	0	0	0	0	0	0
BAHAWALPUR	0	0	1	0	0	0	0	6	1	4.5	0	0	0	0	0	0	0	0	0	0	0	0
BAHAWALPUR	0	0	1	0	0	0	0	19	1	10	0	0	0	0	0	0	0	0	0	0	0	0
BAHAWALPUR	0	0	1	0	0	1	1	4	1	6.25	0	0	0	0	0	0	0	0	0	0	0	0
BAHAWALPUR	0	0	1	0	0	1	1	15	1	12.5	0	0	0	0	0	0	0	0	0	0	0	0
BAHAWALPUR	0	0	1	0	0	1	1	3	1	12	0	0	0	0	0	0	0	0	0	0	0	0
BAHAWALPUR	1	0	1	0	0	0	0	3	0	4	0	0	0	0	0	0	0	0	0	0	0	0
FAISALABAD	0	0	0	0	1	1	1	8	1	10	500	1	1	1	1	0	1	1	1	0	0	1
FAISALABAD	1	0	0	0	1	1	1	7	1	6.5	0	1	1	0	0	1	1	1	1	0	0	1
FAISALABAD	0	0	0	0	1	1	1	11	1	7	1000	0	1	0	0	0	1	1	1	0	0	1
FAISALABAD	0	0	0	0	1	1	0	5	1	4	200	1	1	0	1	0	1	1	1	0	0	1
FAISALABAD	1	0	0	0	1	1	1	9	1	17.5	0	1	1	0	1	0	1	1	1	0	0	1
FAISALABAD	0	0	0	0	1	1	1	3	1	2	200	1	0	0	1	0	1	1	1	0	0	1
FAISALABAD	0	0	0	0	1	0	0	5	1	10.5	500	1	1	0	1	1	1	1	1	0	0	1
FAISALABAD	0	0	0	0	1	1	1	8	1	21	0	1	1	0	1	0	1	0	1	0	0	1
FAISALABAD	0	0	0	0	1	1	1	11	1	45	0	1	1	0	0	0	1	0	1	0	0	1
FAISALABAD	0	0	0	0	1	1	1	8	1	4	1000	0	1	0	0	0	1	1	1	0	1	1
FAISALABAD	0	0	0	0	1	1	1	5	1	20	200	1	1	0	1	0	1	1	1	0	1	1
FAISALABAD	0	0	0	0	1	1	1	8	0	7	100	1	1	0	1	1	1	1	1	0	1	1
FAISALABAD	0	0	0	0	1	1	1	10	1	85	1000	1	1	0	1	0	1	1	1	0	1	1
FAISALABAD	0	0	0	0	1	1	1	22	0	10	200	1	1	0	1	0	1	1	1	0	1	1
FAISALABAD	0	0	0	0	1	1	1	6	1	9	1000	1	1	0	0	0	1	1	1	0	1	1
FAISALABAD	0	0	0	0	1	1	1	8	1	5.5	200	0	1	0	0	0	1	1	1	0	1	1
FAISALABAD	0	0	0	0	1	1	1	8	1	5	1000	0	0	0	0	0	1	1	1	0	1	0
FAISALABAD	0	0	0	0	1	1	1	6	1	34	500	1	1	1	0	1	1	1	1	0	1	1
FAISALABAD	0	0	0	0	1	1	1	11	1	8	100	0	1	0	0	0	1	1	1	0	1	1
FAISALABAD	0	0	0	0	1	1	1	7	1	10.5	5000	0	0	0	0	0	1	1	1	0	1	0
FAISALABAD	0	0	0	0	1	1	1	8	1	14.75	100	0	0	0	0	0	1	0	1	0	1	0
GUJRAT	1	1	0	1	0	1	1	5	0	17	5000	1	1	0	0	1	1	1	1	0	0	1
GUJRAT	0	0	0	1	0	1	1	25	1	7.5	100	1	0	1	1	0	1	1	1	0	0	1
GUJRAT	0	0	0	1	0	1	1	14	1	35	200	1	1	0	1	0	1	1	1	0	0	1
GUJRAT	0	0	0	1	0	1	1	10	1	108	1000	0	0	0	0	0	1	1	1	0	0	0
GUJRAT	0	0	0	1	0	1	1	8	1	34	1000	1	1	0	0	0	1	1	1	0	0	1
GUJRAT	0	0	0	1	0	1	1	8	1	10	1000	1	1	0	1	0	1	1	1	0	0	1
GUJRAT	0	0	0	1	0	1	1	15	1	5	200	1	1	0	0	0	1	1	1	0	0	1
GUJRAT	0	0	0	1	0	1	1	13	1	2.5	0	1	1	0	0	0	1	1	1	0	0	1
GUJRAT	1	0	0	1	0	1	1	9	1	44	5000	1	1	0	1	0	1	1	1	0	0	1
GUJRAT	0	0	0	1	0	0	0	12	1	4	0	0	0	0	0	0	1	1	1	0	0	0
GUJRAT	0	0	0	1	0	1	1	11	1	17	200	1	1	0	0	1	1	0	1	0	0	1
GUJRAT	1	1	0	1	0	1	1	9	1	60	100	1	1	0	0	0	1	0	1	0	0	1
GUJRAT	0	0	0	1	0	1	1	5	1	3	100	1	1	0	1	0	1	0	1	0	0	1
GUJRAT	0	0	0	1	0	1	1	9	1	3.5	200	0	0	0	0	0	1	0	1	0	0	0
GUJRAT	0	0	0	1	0	1	1	9	1	26	200	1	0	0	1	0	1	1	1	0	1	1
GUJRAT	0	0	0	1	0	1	1	8	1	25	1000	1	1	0	0	0	1	1	1	0	1	1
GUJRAT	0	0	0	1	0	1	0	9	1	11	200	1	1	1	1	0	1	1	1	0	1	1
GUJRAT	1	1	0	1	0	1	1	8	1	6	1000	0	0	0	0	0	1	1	1	0	1	0
GUJRAT	0	0	0	1	0	1	1	6	1	5	500	1	1	0	0	1	1	1	1	0	1	1
GUJRAT	0	0	0	1	0	1	1	4	1	14	10000	0	1	0	0	0	1	1	1	0	1	1
GUJRAT	0	0	0	1	0	1	1	13	1	4.5	200	0	0	1	0	0	1	1	1	0	1	1
GUJRAT	1	0	0	1	0	0	0	20	1	74	100	0	1	1	0	0	1	1	1	0	1	1
GUJRAT	0	0	0	1	0	1	1	10	1	3	1000	0	0	0	0	0	1	1	1	0	1	0
GUJRAT	1	1	0	1	0	1	1	5	1	12	1000	0	0	0	0	0	1	1	1	0	1	0
GUJRAT	0	0	0	1	0	1	1	7	1	17	100	1	1	1	0	1	1	1	1	0	1	1
GUJRAT	1	0	0	1	0	1	1	8	1	12	0	0	0	0	0	0	1	0	1	0	1	0
GUJRAT	1	1	0	1	0	1	1	4	1	35	0	0	0	0	0	0	1	0	1	0	1	0
GUJRAT	0	0	0	1	0	0	0	5	1	9	500	1	1	0	0	0	0	0	0	0	0	1
GUJRAT	0	0	0	1	0	1	1	7	1	10	500	1	1	0	0	0	0	0	0	0	0	1
GUJRAT	0	0	0	1	0	0	0	4	1	5	0	1	1	0	0	0	0	0	0	0	0	1
GUJRAT	0	0	0	1	0	1	1	5	1	3.5	0	1	1	0	0	0	0	0	0	0	0	1
GUJRAT	0	0	0	1	0	1	1	7	1	2.2	100	1	1	0	0	0	0	0	0	0	0	1
GUJRAT	0	0	0	1	0	1	1	6	1	2.5	100	1	1	0	0	0	0	0	0	0	0	1
GUJRAT	0	0	0	1	0	1	1	9	1	3	1000	1	1	0	0	0	0	0	0	0	0	1
GUJRAT	0	0	0	1	0	0	0	10	1	3	1000	1	1	0	0	0	0	0	0	0	0	1
GUJRAT	0	0	0	1	0	1	0	8	1	3.5	1000	1	1	1	0	0	0	0	0	0	0	1
GUJRAT	0	0	0	1	0	1	1	22	1	7	5000	1	1	0	0	0	0	0	0	0	0	1
GUJRAT	1	0	0	1	0	1	1	6	0	16	0	1	1	0	0	0	0	0	0	0	0	1
GUJRAT	0	0	0	1	0	1	1	9	1	7	0	1	1	0	0	0	0	0	0	0	0	1
GUJRAT	0	0	0	1	0	1	1	8	1	5	0	1	1	0	0	0	0	0	0	0	0	1
GUJRAT	0	0	0	1	0	1	1	4	1	23	500	1	1	0	0	0	0	0	0	0	0	1
GUJRAT	0	0	0	1	0	0	0	4	1	2.5	100	1	1	0	1	0	0	0	0	0	0	1
GUJRAT	0	0	0	1	0	1	1	8	1	33	0	1	1	1	1	1	0	0	0	0	0	1
GUJRAT	0	0	0	1	0	1	1	9	1	10	0	1	1	1	0	1	0	0	0	0	0	1
GUJRAT	0	0	0	1	0	1	1	15	1	36	1000	1	1	1	0	1	0	0	0	0	0	1
GUJRAT	0	0	0	1	0	1	1	3	0	2	300	1	1	0	0	1	0	0	0	0	0	1
GUJRAT	0	0	0	1	0	0	0	14	0	7	1000	1	1	0	0	1	0	0	0	0	0	1
GUJRAT	0	0	0	1	0	0	0	6	1	3	0	1	1	0	0	1	0	0	0	0	0	1
GUJRAT	0	0	0	1	0	1	1	8	1	16	0	1	1	0	0	1	0	0	0	0	0	1
GUJRAT	0	0	0	1	0	0	0	9	1	1.5	100	0	0	0	0	0	0	0	0	0	0	0
GUJRAT	0	0	0	1	0	1	1	3	0	6	100	0	0	0	0	0	0	0	0	0	0	0
GUJRAT	1	1	0	1	0	1	1	6	1	7.5	100	0	0	0	0	0	0	0	0	0	0	0
GUJRAT	0	0	0	1	0	1	1	7	1	2	200	0	0	0	0	0	0	0	0	0	0	0
GUJRAT	0	0	0	1	0	1	1	6	1	2.5	200	0	0	0	0	0	0	0	0	0	0	0
GUJRAT	0	0	0	1	0	0	0	7	1	19	500	0	0	0	0	0	0	0	0	0	0	0
GUJRAT	0	0	0	1	0	1	1	6	1	5	500	0	0	0	0	0	0	0	0	0	0	0
GUJRAT	0	0	0	1	0	1	1	9	1	7	1000	0	0	0	0	0	0	0	0	0	0	0
GUJRAT	0	0	0	1	0	1	1	7	1	5	1000	0	0	0	0	0	0	0	0	0	0	0
GUJRAT	0	0	0	1	0	1	1	6	1	16	1000	0	0	0	0	0	0	0	0	0	0	0
GUJRAT	0	0	0	1	0	1	1	10	1	2.5	10000	0	0	0	0	0	0	0	0	0	0	0
